# Supplementary material for: Glioblastoma Extracellular Vesicle-Specific Peptides Inhibit EV-Induced Neuronal Cytotoxicity
Source: Int J Mol Sci. 2022 Jun 28;23(13):7200. doi: 10.3390/ijms23137200 (PMC9266738; doi:10.3390/ijms23137200)
Supplement: Supplementary file 1 [file ijms-23-07200-s001.zip]

Archive with 1 entries (1 files):
- ijms-1733364-supplementary.pdf
